# Supplementary material for: Simultaneous Cryogenic Radical and Oxidative Coupling Polymerizations to Polyaniline/Polyacrylamide Conductive Cryogels for Gas Sensing
Source: Gels. 2022 Sep 1;8(9):556. doi: 10.3390/gels8090556 (PMC9498737; doi:10.3390/gels8090556)
Supplement: Supplementary file 1 [file gels-08-00556-s001.zip]

Archive with 1 entries (1 files):
- gels-1844799-supplementary.pdf
